# Supplementary material for: Gene Monitoring in Obesity-Induced Metabolic Dysfunction in Rats: Preclinical Data on Breast Neoplasia Initiation
Source: Int J Mol Sci. 2025 Jul 28;26(15):7296. doi: 10.3390/ijms26157296 (PMC12346978; doi:10.3390/ijms26157296)
Supplement: Supplementary file 1 [file ijms-26-07296-s001.zip]

Archive with 1 entries (1 files):
- ijms-3728989-supplementary.pdf
